# Supplementary material for: Optimization Temperature Programming of Microwave-Assisted Synthesis ZnO Nanoneedle Arrays for Optical and Surface-Enhanced Raman Scattering Applications
Source: Nanomaterials (Basel). 2022 Nov 12;12(22):3989. doi: 10.3390/nano12223989 (PMC9696083; doi:10.3390/nano12223989)
Supplement: Supplementary file 1 [file nanomaterials-12-03989-s001.zip]

Archive with 1 entries (1 files):
- nanomaterials-1968296-supplementary.pdf
